# Supplementary material for: Metabolomic, enzymatic, and histochemical analyzes of cassava roots during postharvest physiological deterioration
Source: BMC Res Notes. 2015 Nov 5;8:648. doi: 10.1186/s13104-015-1580-3 (PMC4634721; doi:10.1186/s13104-015-1580-3)
Supplement: Supplementary file 2 — 10.1186/s13104-015-1580-3 Raw data (in csv format) of cyanogenic glucosides used for decision tree model of Fig. 3a. [file 13104_2015_1580_MOESM2_ESM.csv]

Sample	Days	Totalcyanide	AcetoneCyano	Linamarin	Linamarase	PPDscores
SAN	Fresh	60.096	4.387	55.708	6.055	0
SAN	Fresh	55.297	3.29	52.007	6.157	0
SAN	Fresh	55.206	3.245	51.961	6.194	0
ORI	Fresh	36.194	8.729	27.466	5.477	0
ORI	Fresh	32.219	8.683	23.535	5.483	0
ORI	Fresh	30.71	8.637	22.073	5.489	0
IAC	Fresh	24.632	10.1	14.533	8.312	0
IAC	Fresh	24.221	10.054	14.167	8.33	0
IAC	Fresh	23.764	10.008	13.756	8.342	0
BRA	Fresh	22.85	9.688	13.162	7.518	0
BRA	Fresh	22.85	9.643	13.207	7.524	0
BRA	Fresh	22.713	9.597	13.116	7.536	0
SAN	Day3	86.967	5.438	81.529	6.019	10.02
SAN	Day3	84.956	5.393	79.564	6.037	0
SAN	Day3	82.032	5.301	76.73	6.055	27.86
ORI	Day3	58.679	5.941	52.738	6.332	72.98
ORI	Day3	55.206	5.85	49.356	6.338	10.02
ORI	Day3	54.749	5.85	48.899	6.35	40.25
IAC	Day3	59.227	10.145	49.082	5.881	16.75
IAC	Day3	60.324	10.008	50.316	5.887	0
IAC	Day3	60.598	9.917	50.681	5.887	33.99
BRA	Day3	80.889	6.627	74.263	6.976	60.25
BRA	Day3	80.249	6.535	73.714	6.97	10.02
BRA	Day3	79.518	6.489	73.029	6.976	47.62
SAN	Day5	66.265	7.038	59.227	5.947	72.98
SAN	Day5	64.254	6.992	57.262	5.947	20.14
SAN	Day5	58.953	6.855	52.098	5.953	58.24
ORI	Day5	39.942	6.398	33.544	4.797	157.08
ORI	Day5	39.576	6.352	33.224	4.815	41.15
ORI	Day5	34.961	6.307	28.654	4.851	67.51
IAC	Day5	22.622	8.957	13.664	6.151	77.54
IAC	Day5	22.165	8.912	13.253	6.151	20.14
IAC	Day5	21.753	8.866	12.887	6.157	67.51
BRA	Day5	56.668	8.683	47.985	6.621	98.51
BRA	Day5	55.388	8.546	46.843	6.687	16.75
BRA	Day5	54.063	8.5	45.563	7.289	67.51
SAN	Day8	61.695	6.078	55.617	5.676	92.73
SAN	Day8	60.781	5.987	54.794	5.682	27
SAN	Day8	59.227	5.941	53.286	5.688	78.71
ORI	Day8	66.265	8.455	57.81	4.839	157.08
ORI	Day8	64.483	8.363	56.12	4.869	60.25
ORI	Day8	62.609	8.317	54.292	4.899	88.67
IAC	Day8	53.469	4.433	49.036	6.934	92.73
IAC	Day8	53.469	4.387	49.082	6.94	30.47
IAC	Day8	53.195	4.342	48.853	6.94	83.56
BRA	Day8	39.165	6.946	32.218	5.044	131.2
BRA	Day8	39.074	6.901	32.173	5.044	37.55
BRA	Day8	38.845	6.855	31.99	5.05	87.37
SAN	Day11	93.228	4.89	88.338	7.108	104.85
SAN	Day11	93.685	4.844	88.841	7.133	37.55
SAN	Day11	94.462	4.799	89.663	7.163	90.01
ORI	Day11	79.061	7.266	71.795	7.789	157.08
ORI	Day11	79.472	6.901	72.572	7.807	72.98
ORI	Day11	79.427	6.855	72.572	7.807	97.02
IAC	Day11	68.687	11.014	57.673	6.338	111.98
IAC	Day11	66.265	10.922	55.343	6.338	52.36
IAC	Day11	64.894	10.831	54.063	6.344	98.51
BRA	Day11	29.705	7.998	21.707	8.728	131.2
BRA	Day11	29.02	7.998	21.022	8.74	56.25
BRA	Day11	28.791	7.952	20.839	8.74	100.04
