# Supplementary material for: Metabolomic, enzymatic, and histochemical analyzes of cassava roots during postharvest physiological deterioration
Source: BMC Res Notes. 2015 Nov 5;8:648. doi: 10.1186/s13104-015-1580-3 (PMC4634721; doi:10.1186/s13104-015-1580-3)
Supplement: Supplementary file 6 — 10.1186/s13104-015-1580-3 Raw data (csv format) of scavengers of reactive oxygen species used for decision tree model of Fig. 3c. [file 13104_2015_1580_MOESM6_ESM.csv]

Sample	Days	HydrogenPeroxide	Catalase	TotalSOD	MnSOD	CuZnSOD	PPDscores
SAN	Fresh	61.797	17.085	0.029	0.027	0.002	0
SAN	Fresh	62.268	13.32	0.041	0	0.041	0
SAN	Fresh	62.738	14.261	0.048	0.054	0	0
ORI	Fresh	97.567	37.794	0.021	0	0.021	0
ORI	Fresh	97.567	42.5	0.087	0	0.087	0
ORI	Fresh	97.096	47.207	0.151	0	0.151	0
IAC	Fresh	75.917	126.747	0.461	0.528	0	0
IAC	Fresh	76.858	150.28	0.533	0.522	0.011	0
IAC	Fresh	79.211	183.226	0.497	0.536	0	0
BRA	Fresh	119.217	203.935	0	0	0	0
BRA	Fresh	121.57	228.879	0.096	0.033	0.063	0
BRA	Fresh	120.629	235.469	0.073	0	0.073	0
SAN	Day3	40.617	112.628	0.016	0.02	0	10.02
SAN	Day3	41.088	108.392	0.033	0	0.033	0
SAN	Day3	42.029	116.393	0.04	0	0.04	27.86
ORI	Day3	86.271	202.993	0.044	0	0.044	72.98
ORI	Day3	88.154	214.76	0.068	0	0.068	10.02
ORI	Day3	88.624	235.939	0.057	0	0.057	40.25
IAC	Day3	103.685	87.683	0.344	0.041	0.303	16.75
IAC	Day3	103.215	89.095	0.028	0.071	0	0
IAC	Day3	104.627	90.507	0	0.107	0	33.99
BRA	Day3	102.744	107.921	0.249	0.48	0	60.25
BRA	Day3	102.273	117.805	0	0.453	0	10.02
BRA	Day3	105.568	119.687	0.015	0.545	0	47.62
SAN	Day5	102.273	70.269	0.057	0.017	0.039	72.98
SAN	Day5	104.627	71.681	0.04	0.003	0.036	20.14
SAN	Day5	102.744	57.561	0.055	0.044	0.011	58.24
ORI	Day5	112.628	150.751	0.133	0	0.133	157.08
ORI	Day5	112.628	162.517	0.132	0	0.132	41.15
ORI	Day5	113.098	175.225	0.136	0	0.136	67.51
IAC	Day5	158.281	89.095	0.356	0.119	0.237	77.54
IAC	Day5	157.34	95.684	0.395	0.099	0.296	20.14
IAC	Day5	155.928	108.392	0.335	0.104	0.231	67.51
BRA	Day5	115.452	119.217	0.258	0	0.258	98.51
BRA	Day5	117.334	132.395	0.275	0.038	0.237	16.75
BRA	Day5	119.687	116.864	0.265	0.106	0.16	67.51
SAN	Day8	119.217	299.007	0.02	0	0.02	92.73
SAN	Day8	117.334	286.77	0.018	0.005	0.013	27
SAN	Day8	117.334	300.89	0.019	0	0.019	78.71
ORI	Day8	133.807	101.332	0.155	0	0.155	157.08
ORI	Day8	133.807	123.453	0.155	0	0.155	60.25
ORI	Day8	135.219	126.277	0.149	0	0.149	88.67
IAC	Day8	194.992	192.639	0.285	0.013	0.273	92.73
IAC	Day8	195.463	176.166	0.359	0.114	0.245	30.47
IAC	Day8	195.934	182.285	0.089	0.088	0.002	83.56
BRA	Day8	154.987	210.053	0.405	0.013	0.391	131.2
BRA	Day8	157.811	204.405	0.043	0.022	0.021	37.55
BRA	Day8	157.34	247.706	0	0.123	0	87.37
SAN	Day11	147.456	160.634	0.045	0.002	0.043	104.85
SAN	Day11	148.868	169.106	0.054	0.004	0.049	37.55
SAN	Day11	146.515	171.93	0.021	0	0.021	90.01
ORI	Day11	188.874	162.517	0.113	0	0.113	157.08
ORI	Day11	189.815	154.987	0.126	0	0.126	72.98
ORI	Day11	189.344	157.34	0.096	0	0.096	97.02
IAC	Day11	270.297	153.104	0	0.104	0	111.98
IAC	Day11	269.356	214.76	0	0.148	0	52.36
IAC	Day11	269.826	211.465	0	0.111	0	98.51
BRA	Day11	178.99	245.352	0.177	0.078	0.099	131.2
BRA	Day11	180.873	258.06	0.126	0.171	0	56.25
BRA	Day11	181.814	255.236	0.033	0.144	0	100.04
