# Supplementary material for: Metabolomic, enzymatic, and histochemical analyzes of cassava roots during postharvest physiological deterioration
Source: BMC Res Notes. 2015 Nov 5;8:648. doi: 10.1186/s13104-015-1580-3 (PMC4634721; doi:10.1186/s13104-015-1580-3)
Supplement: Supplementary file 7 — 10.1186/s13104-015-1580-3 Raw data (csv format) of secondary metabolites used for decision tree model of Fig. 3d. [file 13104_2015_1580_MOESM7_ESM.csv]

Sample	Days	Phenolics	Flavonoids	Carotenoids	Anthocyanins	Scopoletin	PPDscores
SAN	Fresh	41.38	577.5	1.435	1.837	28.12	0
SAN	Fresh	44.21	562.5	5.312	8.182	23.85	0
SAN	Fresh	42.14	595.833	4.954	11.355	25.98	0
ORI	Fresh	61.97	739.167	1.343	5.845	15.91	0
ORI	Fresh	54.97	760.833	2.894	4.008	21.27	0
ORI	Fresh	75.09	817.5	4.838	5.177	18.59	0
IAC	Fresh	71.57	385.833	4.306	8.516	64.95	0
IAC	Fresh	65.22	380.833	4.19	15.196	63.56	0
IAC	Fresh	66.42	427.5	4.537	15.864	64.25	0
BRA	Fresh	78.74	495.833	1.597	9.518	83.91	0
BRA	Fresh	66.04	490.833	1.493	7.681	99.01	0
BRA	Fresh	55.6	540.833	1.458	1.837	91.46	0
SAN	Day3	299.81	1049.167	4.745	9.518	46.17	10.02
SAN	Day3	338.93	932.5	4.525	4.342	44.63	0
SAN	Day3	463.15	895.833	4.63	10.52	45.4	27.86
ORI	Day3	558.99	1460.833	4.641	9.518	116.53	72.98
ORI	Day3	545.6	1465.833	5.567	16.866	133.25	10.02
ORI	Day3	531.07	970.833	5.046	16.365	124.89	40.25
IAC	Day3	524.97	1514.167	5.046	1.169	78.13	16.75
IAC	Day3	539.43	1359.167	4.132	5.511	85.5	0
IAC	Day3	493.43	1247.5	3.171	10.854	81.81	33.99
BRA	Day3	538.62	2942.5	3.414	0	95.65	60.25
BRA	Day3	543.33	2410.833	4.757	0.668	88.56	10.02
BRA	Day3	499.12	1510.833	4.479	16.198	92.11	47.62
SAN	Day5	95.79	1407.5	7.951	16.365	122.25	72.98
SAN	Day5	167.93	1394.167	6.227	15.864	119.35	20.14
SAN	Day5	111.76	1422.5	5.949	16.532	120.8	58.24
ORI	Day5	143.84	859.167	4.977	5.177	47.21	157.08
ORI	Day5	171.64	735.833	5.382	6.179	49.13	41.15
ORI	Day5	225.03	749.167	4.201	5.177	48.17	67.51
IAC	Day5	141.82	1609.167	4.722	0.668	121.66	77.54
IAC	Day5	116.42	1667.5	4.63	0	126.14	20.14
IAC	Day5	162.96	1734.167	3.785	0.835	123.9	67.51
BRA	Day5	131.13	1555.833	4.919	8.015	104.46	98.51
BRA	Day5	118.43	1587.5	5	8.683	85.53	16.75
BRA	Day5	210.63	1607.5	5.093	10.186	95	67.51
SAN	Day8	114.09	1295.833	6.146	11.689	126.56	92.73
SAN	Day8	190.57	1340.833	6.215	20.373	125.07	27
SAN	Day8	165.91	1315.833	4.514	25.048	125.81	78.71
ORI	Day8	164.53	1052.5	3.391	2.672	102.16	157.08
ORI	Day8	225.72	1052.5	3.808	8.683	61.43	60.25
ORI	Day8	169.37	1059.167	3.785	6.179	81.8	88.67
IAC	Day8	209.43	1025.833	2.917	8.015	214.29	92.73
IAC	Day8	220.38	1025.833	4.676	6.68	213.71	30.47
IAC	Day8	164.28	1002.5	3.426	5.678	214	83.56
BRA	Day8	187.3	1172.5	5.208	9.852	175.8	131.2
BRA	Day8	224.09	1145.833	5.706	10.52	212.11	37.55
BRA	Day8	205.79	1192.5	4.931	15.029	193.96	87.37
SAN	Day11	93.46	1189.167	7.708	4.175	68.6	104.85
SAN	Day11	85.98	1262.5	5.741	8.015	64.69	37.55
SAN	Day11	129.56	1240.833	8.356	7.181	66.64	90.01
ORI	Day11	158.3	1350.833	0.984	8.85	54.18	157.08
ORI	Day11	88.43	1367.5	4.236	10.52	55.69	72.98
ORI	Day11	131.01	1377.5	4.178	12.858	54.94	97.02
IAC	Day11	133.02	1334.167	4.63	22.877	100.1	111.98
IAC	Day11	179.81	1404.167	5.44	21.375	96.1	52.36
IAC	Day11	119.56	1422.5	4.19	22.21	98.1	98.51
BRA	Day11	203.02	1512.5	4.595	43.083	218.1	131.2
BRA	Day11	191.07	1415.833	4.965	41.58	228.06	56.25
BRA	Day11	152.14	1407.5	5.127	44.085	223.08	100.04
