# Supplementary material for: Metabolomic, enzymatic, and histochemical analyzes of cassava roots during postharvest physiological deterioration
Source: BMC Res Notes. 2015 Nov 5;8:648. doi: 10.1186/s13104-015-1580-3 (PMC4634721; doi:10.1186/s13104-015-1580-3)
Supplement: Supplementary file 8 — 10.1186/s13104-015-1580-3 Raw data (csv format) of sugars and organic acids used for decision tree model of Fig. 3e. [file 13104_2015_1580_MOESM8_ESM.csv]

Sample	Days	MalicAcid	SuccinicAcid	FumaricAcid	Raffinose	Sucrose	Glucose	Fructose	TotalSugars	PPDscores
SAN	Fresh	0.28	3.18	1.66	3.14	46.62	34.17	24.7	114.12	0
SAN	Fresh	0.31	3.11	1.78	3.4	51.08	37.71	27.41	114.12	0
SAN	Fresh	0.14	3.12	1.55	3.27	48.85	35.94	26.06	114.12	0
ORI	Fresh	0.06	2.12	2.74	2.56	45.6	14.94	13.23	80.37	0
ORI	Fresh	0.06	2.4	3.06	2.82	51.41	16.02	14.15	80.37	0
ORI	Fresh	0.11	2.22	3.11	2.69	48.51	15.48	13.69	80.37	0
IAC	Fresh	0.13	4.34	0.81	3.83	89.98	77.81	65.59	248.37	0
IAC	Fresh	0.14	4.48	0.84	4.09	94.55	86.72	74.16	248.37	0
IAC	Fresh	0.12	4.39	0.93	3.96	92.27	82.26	69.87	248.37	0
BRA	Fresh	0.48	3.87	0.82	4.65	108	53.83	52.14	226.99	0
BRA	Fresh	0.52	4.2	0.9	4.94	116.2	57.99	56.24	226.99	0
BRA	Fresh	0.57	4.19	0.6	4.79	112.1	55.91	54.19	226.99	0
SAN	Day3	0.28	3.18	1.66	2.77	47.49	29.02	26.1	108.69	10.02
SAN	Day3	0.31	3.11	1.78	2.94	50.92	30.69	27.46	108.69	0
SAN	Day3	0.14	3.12	1.55	2.86	49.2	29.86	26.78	108.69	27.86
ORI	Day3	0.03	4.2	2.78	2.74	54.54	29.46	25.72	117.18	72.98
ORI	Day3	0.02	4.56	3.06	2.97	61.5	31.01	26.43	117.18	10.02
ORI	Day3	0.03	3.84	2.64	2.86	58.02	30.23	26.07	117.18	40.25
IAC	Day3	0.09	5.39	1.27	3.4	60.43	44.95	41.82	153.98	16.75
IAC	Day3	0.1	5.47	1.31	3.54	63.67	46.53	43.62	153.98	0
IAC	Day3	0.19	4.84	1.11	3.47	62.05	45.74	42.72	153.98	33.99
BRA	Day3	1.36	2.88	0.64	5.4	90.64	86.1	80.18	265.5	60.25
BRA	Day3	1.46	2.99	0.59	5.54	92.33	88.49	82.32	265.5	10.02
BRA	Day3	1.27	2.78	0.5	5.47	91.48	87.3	81.25	265.5	47.62
SAN	Day5	0.14	4.56	0.94	2.12	12.85	65.98	66.75	150.79	72.98
SAN	Day5	0.12	4.86	0.99	2.39	14.11	68.25	69.13	150.79	20.14
SAN	Day5	0.02	4.23	0.93	2.25	13.48	67.11	67.94	150.79	58.24
ORI	Day5	0.02	2.81	1.89	1.74	10.6	24.98	31.22	68.94	157.08
ORI	Day5	0.03	2.59	1.92	1.66	10.2	25.46	32.02	68.94	41.15
ORI	Day5	0.21	2.26	1.75	1.7	10.4	25.22	31.62	68.94	67.51
IAC	Day5	0.08	4.42	0.96	2.99	35.55	79.24	81.15	206.15	77.54
IAC	Day5	0.09	4.75	1.02	3.11	38	84.92	87.34	206.15	20.14
IAC	Day5	0.12	4.03	0.99	3.05	36.77	82.08	84.25	206.15	67.51
BRA	Day5	0.71	3.98	0.04	3.11	26.5	118.94	126.3	272.16	98.51
BRA	Day5	0.72	3.9	0.04	2.97	24.55	116.76	125.18	272.16	16.75
BRA	Day5	0.3	3.05	0.43	3.04	25.52	117.85	125.74	272.16	67.51
SAN	Day8	0.08	5.43	0.8	0	5.04	53.35	59.8	123.24	92.73
SAN	Day8	0.08	5.61	0.86	0	5.43	57.84	65.01	123.24	27
SAN	Day8	0.17	5.76	0.95	0	5.24	55.6	62.41	123.24	78.71
ORI	Day8	0.03	2.15	1.35	0	4.95	17.89	24.44	45.01	157.08
ORI	Day8	0.03	2.35	1.18	0	4.32	16.3	22.13	45.01	60.25
ORI	Day8	0.17	2.46	1.43	0	4.63	17.09	23.28	45.01	88.67
IAC	Day8	0.03	4.8	0.8	2.74	19.43	90.05	98.08	213.81	92.73
IAC	Day8	0.03	4.93	0.83	2.78	19.55	93.48	101.51	213.81	30.47
IAC	Day8	0.03	4.25	0.26	2.76	19.49	91.77	99.8	213.81	83.56
BRA	Day8	0.43	4.67	0.05	2.57	26.1	100.38	114.99	248.43	131.2
BRA	Day8	0.46	4.87	0.05	2.64	26.31	104.31	119.56	248.43	37.55
BRA	Day8	0.12	3.85	0.23	2.61	26.2	102.35	117.27	248.43	87.37
SAN	Day11	0.17	2.74	0.3	0	3.85	17.36	17.64	40.62	104.85
SAN	Day11	0.18	3.13	0.32	0	4.3	18.92	19.15	40.62	37.55
SAN	Day11	0.07	2.65	0.08	0	4.08	18.14	18.4	40.62	90.01
ORI	Day11	0.27	2.03	0.76	0	3.12	9.26	13.21	26.05	157.08
ORI	Day11	0.31	2.02	0.78	0	3.35	9.55	13.61	26.05	72.98
ORI	Day11	0.27	2.33	0.85	0	3.23	9.4	13.41	26.05	97.02
IAC	Day11	0.08	3.94	6.46	0	5.57	41.34	43.91	92.59	111.98
IAC	Day11	0.08	3.91	7.14	0	5.85	43.12	45.4	92.59	52.36
IAC	Day11	0.22	3.93	6.84	0	5.71	42.23	44.65	92.59	98.51
BRA	Day11	0.08	3.72	0.04	2.49	26.7	83.17	104.93	229.99	131.2
BRA	Day11	0.09	4.11	0.04	2.59	29.69	93.14	117.26	229.99	56.25
BRA	Day11	0.31	4.99	0.29	2.54	28.2	88.16	111.09	229.99	100.04
